# Supplementary material for: Tracking active heterotrophic microbial communities in the Guaymas Basin deep biosphere with BONCAT-FACS
Source: ISME Commun. 2026 Apr 22;6(1):ycag111. doi: 10.1093/ismeco/ycag111 (PMC13249024; doi:10.1093/ismeco/ycag111)
Supplement: Supplementary_material_ycag111 [file supplementary_material_ycag111.zip]

Archive with 2 entries (2 files):
- SI Information.pdf
- SI Tables.xlsx
